# Supplementary material for: Targeting Lactate Dehydrogenase A with Catechin Resensitizes SNU620/5FU Gastric Cancer Cells to 5-Fluorouracil
Source: Int J Mol Sci. 2021 May 20;22(10):5406. doi: 10.3390/ijms22105406 (PMC8161398; doi:10.3390/ijms22105406)
Supplement: Supplementary file 1 [file ijms-22-05406-s001.zip]

Archive with 1 entries (1 files):
- ijms-1199528-supplementary.pdf
